# Supplementary material for: An epigenetic map of malaria parasite development from host to vector
Source: Sci Rep. 2020 Apr 14;10:6354. doi: 10.1038/s41598-020-63121-5 (PMC7156373; doi:10.1038/s41598-020-63121-5)
Supplement: Supplementary file 8 — Supplementary table S1. [file 41598_2020_63121_MOESM8_ESM.xlsx]

## Sheet: Table S1
Table S1
Alignment statistics
ChIP-seq
sample name	histone mark	stage	total mapped reads
233_input	input	asexuals (2.33)	19761857
233_HP1	HP1	asexuals (2.33)	12030685
233_H3K9ac	H3K9ac	asexuals (2.33)	14401861
RFP_input	input	female gametoctyes	23787404
RFP_HP1	HP1	female gametoctyes	3477227
RFP_H3K9ac	H3K9ac	female gametoctyes	979202
GFP_input	input	male gametoctyes	289412330
GFP_HP1	HP1	male gametoctyes	5142776
GFP_H3K9ac	H3K9ac	male gametoctyes	13842708
507_input	input	ookinetes	16979632
507_HP1	HP1	ookinetes	11714139
507_H3K9ac	H3K9ac	ookinetes	19441436
RNAseq
sample name	stage	biological replicate number	total mapped reads
233_RNA_rep1	asexuals (2.33)	1	33680604
233_RNA_rep2	asexuals (2.33)	2	39765675
233_RNA_rep3	asexuals (2.33)	3	36141300
RFP_RNA_rep1	female gametoctyes	1	39688509
RFP_RNA_rep2	female gametoctyes	2	38930366
RFP_RNA_rep3	female gametoctyes	3	46487514
GFP_RNA_rep1	male gametoctyes	1	38176178
GFP_RNA_rep2	male gametoctyes	2	97754161
GFP_RNA_rep3	male gametoctyes	3	47539938
507_RNA_rep1	ookinetes	1	39827820
507_RNA_rep2	ookinetes	2	47246754
507_RNA_rep3	ookinetes	3	49238592
gDNA_control	gDNA	1	36433045
